# Supplementary material for: Multicentre analysis of seizure outcome predicted by removal of high-frequency oscillations
Source: Brain. 2024 Nov 12;148(5):1769–77. doi: 10.1093/brain/awae361 (PMC12073983; doi:10.1093/brain/awae361)
Supplement: awae361_Supplementary_Data [file awae361_supplementary_data.zip]

Archive with 2 entries (2 files):
- brain-2024-01403-File007.xlsx
- brain-2024-01403-File008.pdf
