# Supplementary material for: Multicentre analysis of seizure outcome predicted by removal of high-frequency oscillations
Source: Brain. 2024 Nov 12;148(5):1769–77. doi: 10.1093/brain/awae361 (PMC12073983; doi:10.1093/brain/awae361)
Supplement: awae361_Supplementary_Data [file awae361_supplementary_data.zip › brain-2024-01403-File007.xlsx]

## Sheet: Sheet1
Supplementary Table 1: Patient characteristics
SEZ	Swiss Epilepsy Center
MNI	Montreal Neurological Institute
UMI	University of Michigan
ACH	Alberta Children's Hospital
CCH	Cook Children's Health Care System
UHB	St. Anne's University Hospital Brno
JUH	Jefferson University Hospitals
UMC	University Medical Center Utrecht
FCD	Focal Cortical Dysplasia
MTLE	Mesial temporal lobe epilepsy
MTS	Mesial temporal sclerosis
na	inconclusive HFO area
TP	True positive			a patient where the HFO area was not fully located within the RV (non-crHFO-area; non-complete, i.e. incomplete resection of the HFO area), where at least one channel of the HFO area was not resected and the patient suffered from recurrent seizures (ILAE 2–6).
TN	True negative			a patient where the HFO area was fully located inside the RV (crHFO-area; complete resection of the HFO area) and who became seizure free (ILAE 1).
FP	False positive			a patient where the HFO area was not fully located inside the RV but who achieved seizure freedom (ILAE 1)
FN	False negative			a patient where the HFO area was fully located within the RV but who suffered from recurrent seizures (ILAE 2–6).
Patient	Sex	Age	Center	Pathology	Mesial temporal sclerosis	ECoG	sEEG	iEEG channels i	HFO area channels j	HFO area percent j/i	HFO area rate	Resected channels k	Percent removed k/i	Complete HFO area removal	follow-up	ILAE Outcome	Correct Prediction	TP	TN	FP	FN	HFO-area channel label
1	F	44	SEZ	Non-FCD cortical lesion		1	1	40	1	0.025641	1	2	0.0512821	0	54	4	1	TP				PR10-11
2	F	32	SEZ	Non-FCD cortical lesion		0	1	42	1	0.0238095	7.8	6	0.142857	1	98	1	1		TN			LR01-02
3	F	28	SEZ	FCD		0	1	28	2	0.0363636	7.3	3	0.0545455	0	24	2	1	TP				AHL05-06, AHL07-08
4	F	38	SEZ	MTLE	MTS	0	1	38	1	0.0357143	11.4	6	0.107143	1	24	1	1		TN			AHR01-02
5	M	26	SEZ	FCD		0	1	14	1	0.0714286	10.8	8	0.285714	1	41	1	1		TN			DR02-03
6	F	29	SEZ	MTLE	MTS	1	1	46	1	0.0263158	5.2	6	0.157895	0	88	2	1	TP				AHL01-02
7	M	25	SEZ	Not available		1	1	30	1	0.0714286	4.4	4	0.285714	0	64	1	0			FP		PHR01-02
8	F	57	SEZ	MTLE	MTS	0	1	56	2	0.0714286	17.2	2	0.142857	1	60	1	1			FP		AHL01-02, PCL02-03
9	M	43	SEZ	FCD		0	1	35	2	0.0333333	1.6	3	0.1	0	48	1	0			FP		AL01-02, AL02-03
10	M	38	MNI	Non-FCD cortical lesion		0	1	56	2	0.0357143	7.9	5	0.0892857	1	26	5	0				FN	RTPP03-04, RTPP08-09
11	F	26	MNI	FCD		0	1	35	2	0.0571429	37	2	0.0571429	1	26	1	1		TN			ROF06-07, ROF08-09
12	F	25	MNI	MTLE	MTS	0	1	56	1	0.0178571	3	6	0.107143	0	24	1	0			FP		LPCU01-02
13	F	28	MNI	FCD		0	1	64	1	0.03125	6.3	29	0.453125	0	41	1	0			FP		LFS05-06
14	F	42	MNI	MTLE	MTS	0	1	79	2	0.0253165	3.2	11	0.139241	0	24	6	1	TP				RH01-02, RH02-03
15	M	22	MNI	MTLE	MTS	0	1	44	2	0.0227273	3.1	3	0.0681818	0	86	1	0			FP		LOI01-0I2, RA01-02
16	M	38	MNI	FCD		0	1	40	2	0.025	5.6	3	0.075	1	24	1	1		TN			ROF11-12, ROF12-13
17	F	38	MNI	FCD		0	1	40	1	0.05	3.9	21	0.525	0	155	2	1	TP				LHP02-03
18	M	30	MNI	FCD		0	1	77	2	0.025974	2.1	21	0.272727	0	280	4	1	TP				LH01-02, LH02-03
19	F	52	MNI	Non-FCD cortical lesion		0	1	78	1	0.025641	6.6	9	0.115385	0	120	5	1	TP				LH01-02
20	F	25	MNI	MTLE	MTS	0	1	52	1	0.0192308	14.9	9	0.173077	0	137	5	1	TP				RHA03-04
21	M	33	MNI	FCD		0	1	93	3	0.0215054	2	10	0.107527	1	84	1	1		TN			RLI1-0I2, RLI02-03, RLI03-04
22	M	36	MNI	FCD		0	1	31	2	0.0322581	3.8	5	0.16129	1	122	1	1			FP		LH01-02, LH02-03
23	F	53	MNI	FCD		0	1	56	3	0.0178571	6.2	14	0.25	1	78	2	0				FN	LA01-02, LH01-02, LH02-03
24	F	29	MNI	FCD		0	1	79	2	0.0253165	3	12	0.151899	0	126	2	1	TP				RA01-02, RA02-03
25	M	30	MNI	Non-FCD cortical lesion		0	1	79	1	0.0253165	1.9	3	0.0379747	1	48	4	0				FN	LIP2-03
26	F	21	MNI	FCD		0	1	61	1	0.0655738	47.1	16	0.262295	1	120	1	1		TN			RLA07-08
27	M	36	MNI	Non-FCD cortical lesion		0	1	90	2	0.0222222	4.6	25	0.277778	0	65	1	0			FP		LA01-02, LHA03-04
28	F	33	MNI	Non-FCD cortical lesion		0	1	44	2	0.0227273	4	4	0.0909091	0	48	4	1	TP				LOI01-02, LOI02-0I3
29	M	38	MNI	FCD		0	1	54	1	0.0185185	2.8	19	0.351852	0	115	3	1	TP				LHP02-03
30	M	39	MNI	MTLE	MTS	0	1	97	3	0.0206186	1.6	27	0.278351	0	98	1	0			FP		LA01-03, RA01-02, RA02-03
31	F	30	MNI	MTLE	MTS	0	1	80	2	0.025	5.8	3	0.0375	0	96	3	1	TP				LFUG01-02 ,LHP01-02
32	F	38	MNI	Non-FCD cortical lesion		0	1	48	1	0.0208333	2.5	3	0.0625	0	91	1	0			FP		LH07-08
33	F	32	MNI	FCD		0	1	91	1	0.043956	4	4	0.043956	0	104	4	1	TP				LOI01-0I2
34	M	20	MNI	FCD		0	1	64	2	0.03125	6	14	0.21875	1	96	1	1		TN			ROF01-02, ROF06-07
35	F	27	MNI	FCD		0	1	43	2	0.0232558	1.4	11	0.255814	0	127	5	1	TP				LHA01-02, LHA02-03
36	F	24	MNI	Non-FCD cortical lesion		0	1	45	2	0.0222222	9.6	14	0.311111	1	94	4	0				FN	RA01-02, RH01-02
37	M	34	MNI	FCD		0	1	99	2	0.020202	2.8	24	0.242424	0	72	5	1	TP				LHP01-02, RA01-02
38	F	25	MNI	FCD		0	1	68	3	0.0294118	3.4	3	0.0441176	0	96	1	0			FP		RA01-02, RDA01-02, RDA09-10
39	F	40	MNI	FCD		0	1	70	4	0.0285714	2.2	22	0.314286	0	116	2	1	TP				RM01-02, RM07-08, RM08-09, RSM0P8-09
40	M	41	UMI	FCD		0	1	50	1	0.04	14.9	7	0.14	0	84	1	0		TN			BD01-02
41	F	59	UMI	Non-FCD cortical lesion		0	1	156	3	0.0192308	4.2	32	0.205128	0	51	2	1	TP				BT05-06, BT07-08, PR05-06
42	F	45	UMI	MTLE	MTS	0	1	118	1	0.0338983	0.9	9	0.0762712	0	41	3	1	TP				PI05-06
43	M	30	UMI	Non-FCD cortical lesion		0	1	36	1	0.0277778	19.5	4	0.111111	0	24	4	1	TP				RH06-07
44	F	17	UMI	Non-FCD cortical lesion		0	1	100	1	0.03	3.4	32	0.32	0	24	1	0			FP		LH04-05
45	F	14	UMI	Non-FCD cortical lesion		0	1	22	2	0.0454545	3.2	8	0.363636	1	24	1	1		TN			AD04-05, AP02-03
46	M	5	UMI	MTLE	MTS	0	1	41	2	0.0243902	8.4	12	0.292683	0	24	5	1	TP				FP04-05, FP13-14
47	M	13	UMI	Non-FCD cortical lesion		0	1	18	2	0.0555556	16.1	3	0.166667	1	24	1	1		TN			TT01-02, TT02-03
48	F	41	UMI	FCD		0	1	56	2	0.0357143	12	20	0.357143	1	24	1	1		TN			CD03-04, CD04-05
49	F	5	UMI	FCD		0	1	95	1	0.0210526	0.3	32	0.336842	0	24	4	1	TP				PC05-06
50	F	33	UMI	Non-FCD cortical lesion		0	1	95	1	0.0210526	25.2	52	0.547368	0	24	5	1	TP				A03-04
51	F	50	UMI	Non-FCD cortical lesion		0	1	32	1	0.0625	2.8	14	0.4375	0	24	1	0			FP		G04-05
52	M	14	UMI	Non-FCD cortical lesion		0	1	43	2	0.0232558	1.8	3	0.0697674	0	24	1	0			FP		G03-04, G29-30
53	M	28	UMI	MTLE	MTS	0	1	39	1	0.025641	3.9	3	0.0769231	1	24	2	0				FN	BT05-06
54	F	14	UMI	FCD		0	1	58	3	0.0172414	7.6	11	0.189655	0	24	1	0			FP		H03-04, H04-05, H05-06
55	F	32	UMI	FCD		0	1	47	2	0.0425532	0.6	11	0.234043	0	24	1	0			FP		LP24-25, LP25-26
56	M	17	UMI	Not available		0	1	58	1	0.0172414	0.6	24	0.413793	0	24	4	1	TP				A02-03
57	M	28	UMI	Non-FCD cortical lesion		0	1	70	2	0.0428571	2.2	27	0.385714	1	24	1	1		TN			RAH03-04, RAH04-05
58	F	48	UMI	Non-FCD cortical lesion		0	1	69	2	0.0289855	8.2	29	0.42029	0	24	2	1	TP				PST05-06, SMG06-07
59	F	31	UMI	Non-FCD cortical lesion		0	1	50	2	0.02	10.6	5	0.1	0	24	1	0			FP		LDH03-04, LDH04-05
60	M	27	UMI	MTLE	MTS	0	1	83	1	0.0240964	2.1	28	0.337349	1	24	1	1		TN			AT02-03
61	F	55	UMI	Non-FCD cortical lesion		0	1	61	2	0.0327869	2.2	26	0.42623	1	24	1	1		TN			RMH02-03, RPH01-02
62	M	23	UMI	Non-FCD cortical lesion		0	1	79	3	0.0253165	4.4	13	0.164557	0	24	5	1	TP				BT12-13, BT15-16, BT16-17
63	F	43	UMI	FCD		0	1	58	1	0.0172414	1.3	8	0.137931	0	24	5	1	TP				RPL02-03
64	F	23	UMI	Not available		0	1	67	3	0.0298507	2.3	28	0.41791	0	24	6	1	TP				LAM01-02, RAH01-02, RAH03-04
65	M	17	ACH	MTLE	-	0	1	77	2	0.038961	1.8	25	0.324675	1	24	1	1		TN			LPOHI01-02, LPOHI02-03
66	F	14	ACH	Non-FCD cortical lesion		0	1	47	2	0.0212766	0.9	6	0.12766	1	24	1	1		TN			FROP01-02, FROP04-05
67	M	18	ACH	FCD		0	1	100	2	0.03	2.7	3	0.03	1	24	5	0				FN	ANST02-03, ANST03-04
68	M	18	ACH	FCD		0	1	89	4	0.0224719	0.6	31	0.348315	0	38	1	0			FP		RINOC01-02, RINOC02-03, RINOC03-04, RPOPA05-06
69	F	18	ACH	Non-FCD cortical lesion		1	0	62	1	0.0322581	1	7	0.112903	1	24	1	1		TN			CEOP2-03
70	M	10	ACH	Non-FCD cortical lesion		0	1	70	5	0.0285714	2.6	35	0.5	1	24	5	0				FN	AHIP01-02, AHIP02-03, AHIP03-04, AHIP04-06, ASTP05-06
71	F	11	ACH	FCD		0	1	68	2	0.0294118	8.8	25	0.367647	1	24	1	1		TN			LPM02-03, LPM03-04
72	M	24	ACH	MTLE	MTS	0	1	66	2	0.0606061	1.9	7	0.106061	1	24	4	0				FN	AMYG01-02, ANHI01-02
73	M	14	ACH	MTLE	MTS	0	1	55	2	0.0181818	14.1	10	0.181818	0	24	3	1	TP				INPA01-02, POCI02-03
74	M	20	ACH	Non-FCD cortical lesion		0	1	64	2	0.03125	1.2	22	0.34375	0	24	3	1	TP				POCI05-06, POCI06-07
75	F	18	ACH	FCD		0	1	76	3	0.0263158	3.5	29	0.381579	0	26	4	1	TP				LAMY07-08, LCOP04-05, LFOP03-04
76	F	16	ACH	Non-FCD cortical lesion		0	1	73	3	0.0273973	1.7	9	0.123288	0	27	5	1	TP				LAPA04-05, LOCC02-03, LOCC03-04
77	M	22	ACH	Non-FCD cortical lesion		1	0	57	2	0.0350877	1.9	32	0.561404	0	70	3	1	TP				CEOP04-05, CEOP05-06
78	F	25	ACH	FCD		1	0	85	2	0.0235294	1.3	21	0.247059	0	31	3	1	TP				FTGR47-48, FTGR48-49
79	M	19	ACH	Non-FCD cortical lesion		0	1	89	1	0.0224719	3.9	83	0.932584	1	67	3	0				FN	AFO05-06
80	M	21	ACH	Non-FCD cortical lesion		0	1	103	2	0.0291262	1	35	0.339806	0	72	3	1	TP				RANHI02-03, RPOPA03-04
81	F	22	ACH	FCD		0	1	89	4	0.0337079	1.2	4	0.0449438	0	84	1	0			FP		RACI01-02, RAIN02-03, RAIN03-04, RPCI01-02
82	M	16	ACH	FCD		1	1	74	2	0.027027	2.1	28	0.378378	1	68	1	1		TN			ROF03-04, RSM01-02
83	M	15	ACH	FCD		0	1	86	3	0.0232558	0.4	18	0.209302	0	84	1	0			FP		RMOHA03-04, RMOHA04-05, RSMA05-06
84	F	19	CCH	FCD		0	1	56	2	0.0178571	4.3	21	0.375	0	72	1	0			FP		LD03-04, SP02-03
85	F	10	CCH	Non-FCD cortical lesion		0	1	60	2	0.0333333	1.8	24	0.4	0	29	1	0			FP		MP05-06, PI13-14
86	M	12	CCH	FCD		0	1	103	3	0.038835	8.4	10	0.0970874	1	24	1	1		TN			D03-04, D05-06, D06-07
87	M	13	CCH	FCD		0	1	90	3	0.0227273	11.1	78	0.886364	1	34	1	1		TN			PD05-06, PD06-07, PD07-08
88	F	19	CCH	FCD		0	1	66	3	0.0454545	4.1	21	0.318182	0	27	3	1	TP				RFRP01-02, RFRP02-03, RFRP03-04
89	F	6	CCH	FCD		0	1	89	4	0.0224719	2.5	9	0.101124	0	36	1	0			FP		LH10-12, RAT06-08, RH01-02, RPD01-02
90	F	17	CCH	FCD		0	1	80	5	0.025	3.7	9	0.1125	0	24	1	0			FP		MC02-03, MT02-03, PI02-03, PI03-04, PI04-05
91	M	19	CCH	Non-FCD cortical lesion		0	1	119	5	0.0252101	3.5	60	0.504202	0	24	1	0			FP		MT13-14, PC04-05, PC05-06, SM07-08, SM08-09
92	M	6	CCH	FCD		0	1	94	3	0.0319149	2.7	11	0.117021	0	24	1	0			FP		M01-02, M05-06, SP06-07
93	F	29	UHB	Non-FCD cortical lesion		0	1	145	3	0.0344828	2.3	7	0.0482759	0	24	4	1	TP				A01-02, B01-02, B02-03, B03-04
94	F	25	UHB	FCD		0	1	101	4	0.029703	1.6	0	0	0	24	4	1	TP				C'12-13, C'13-14, X11-12, X12-13
95	F	32	UHB	FCD		0	1	126	4	0.031746	4.2	34	0.269841	0	24	1	0			FP		H'01-02, H'02-03, Z'04-05, Z'05-06
96	F	49	UHB	Non-FCD cortical lesion		0	1	132	3	0.0227273	3.2	7	0.0530303	0	24	1	0			FP		B'01-03, C'04-06, C'06-07
97	M	45	UHB	FCD		0	1	105	5	0.047619	3.4	17	0.161905	0	24	1	0			FP		B01-02, P'01-02, T'01-02, T'02-03, V'01-02
98	M	28	UHB	FCD		0	1	134	5	0.0373134	4.8	5	0.0373134	0	24	5	1	TP				B01-02, B'01-02, B'02-03, C09-10, D01-02
99	F	21	UHB	FCD		0	1	83	6	0.060241	4.2	2	0.0240964	0	24	5	1	TP				R07-08, R08-09, S02-03, S03-04, S04-05, T07-08
100	M	33	UHB	Not available		0	1	107	7	0.0280374	3.6	6	0.0560748	0	24	4	1	TP				B09-10, B'11-12, F01-02, G14-15, L13-14, P'08-09, Z17-18
101	F	25	UHB	MTLE	MTS	0	1	97	5	0.0206186	20.2	8	0.0824742	0	24	1	0			FP		B01-02, B02-03, B05-06, B'01-02, C'02-03
102	M	47	UHB	FCD		0	1	90	5	0.0222222	2.8	18	0.2	0	24	4	1	TP				B04-05, B13-14, F08-09, F09-10, G16-17
103	M	23	UHB	FCD		0	1	83	6	0.060241	8.2	3	0.0361446	1	24	1	1		TN			F'06-07, F'07-08, F'08-09, F'10-11, G'08-09, G'09-10
104	M	29	UHB	Not available		0	1	96	8	0.0208333	12.6	0	0	1	24	1	1		TN			Y'01-02, Y'02-03,Y'03-04, Y'04-05, Y'05-06, Y'06-07, Y'07-08, Y'08-09
105	M	39	UHB	FCD		0	1	158	6	0.0253165	6.4	41	0.259494	0	72	3	1	TP				A'01-02, A'02-03, B'04-08, C'01-02, C'02-03, C'03-04
106	M	33	UHB	Non-FCD cortical lesion		0	1	143	4	0.027972	31.3	2	0.013986	0	72	1	0			FP		B02-03, B03-04, B04-05, C02-03
107	M	35	UHB	Not available		0	1	140	5	0.0285714	5.8	8	0.0571429	0	72	2	1	TP				B01-02, B02-03, B04-05, P01-02, P02-03
108	M	28	UHB	Not available		0	1	136	1	0.0220588	9	22	0.161765	0	67	2	1	TP				B03-04
109	M	49	UHB	Not available		0	1	110	1	0.0454545	3.7	4	0.0363636	0	65	3	1	TP				B14-15
110	M	32	UHB	FCD		0	1	162	2	0.03125	9.6	15	0.09375	0	48	3	1	TP				B01-02, B05-06
111	M	52	UHB	Not available		0	1	145	6	0.041958	7.2	4	0.027972	0	78	1	0			FP		B01-02, B02-03, B03-04, B'01-02, B'02-03, F10-11
112	F	36	JUH	Non-FCD cortical lesion		0	1	160	5	0.044586	10.1	8	0.0509554	0	42	1	0			FP		RA01-02, RA02-03, RA03-04, RA04-05, RC04-05
113	M	43	JUH	MTLE	MTS	0	1	155	7	0.0258065	3.6	16	0.103226	0	51	3	1	TP				LA01-02, LB01-02, LB02-03, LMA03-04, LMA04-05, LWA03-04, LWA04-05
114	F	39	JUH	MTLE	MTS	0	1	162	3	0.0308642	3.9	1	0.00617284	0	51	1	0			FP		RI09-10, RI10-11, RQA01-02
115	F	34	JUH	MTLE	MTS	0	1	162	6	0.0308642	4.6	12	0.0740741	0	54	1	0			FP		LA01-02, LA02-03, LOB06-07, RA01-02, RB02-03, RB04-05
116	M	42	JUH	MTLE	-	1	1	154	4	0.038961	5.7	4	0.025974	0	58	5	1	TP				RB01-02, RB02-03, RB03-04, RC02-03
117	M	42	JUH	MTLE	MTS	0	1	162	5	0.0308642	7.9	38	0.234568	0	30	2	1	TP				RHP01-02, RHP02-03, RHP03-04, RHP04-05, RHP05-06
118	M	44	JUH	Not available		0	1	150	5	0.0466667	2.2	11	0.0733333	0	24	3	1	TP				LI10-11, LK06-07, LK07-08, LK08-09, LQ09-10
119	F	33	JUH	Non-FCD cortical lesion		0	1	78	5	0.0384615	1.4	28	0.358974	0	46	1	0			FP		LC02-03, LC03-04, LC04-05, LC05-06, LQ01-02
120	F	27	JUH	MTLE	MTS	0	1	92	6	0.0434783	3.1	4	0.0434783	0	51	1	0			FP		RB02-03, RL11-12, RP05-06, RQ06-07, RR01-02, RR07-08
121	M	51	JUH	Non-FCD cortical lesion		0	1	36	7	0.0277778	3.8	7	0.194444	0	39	2	1	TP				LPM06-07, LPM07-08, LPM08-09, LSMA09-10, LSMA12-13, RM05-06, RM06-07
122	M	31	JUH	Non-FCD cortical lesion		0	1	56	4	0.0178571	3.2	6	0.107143	0	51	1	0			FP		LM04-05, RMS05-06, RMS06-07, RS06-07
123	F	33	JUH	MTLE	MTS	0	1	74	4	0.027027	6.9	5	0.0675676	0	39	5	1	TP				RB02-03, RB03-04, RB04-05, RMC15-16
124	M	49	JUH	MTLE	-	0	1	144	5	0.0347222	8.5	4	0.0277778	0	48	4	1	TP				RA01-02, RA02-03, RC07-08, RD01-02, RD02-03
125	F	54	JUH	MTLE	-	0	1	121	3	0.0330579	7.3	26	0.214876	0	33	2	1	TP				LB01-02, LSH07-08, LSH11-12
126	M	59	JUH	MTLE	-	0	1	221	4	0.0316742	9.2	36	0.162896	0	48	3	1	TP				LA01-02, LB01-02, RB01-02, RB02-03
127	M	22	UMC	FCD		0	1	123	2	0.0243902	4.4	3	0.0243902	0	46	4	1	TP				AHR01-02, AHR02-03
128	M	14	UMC	FCD		0	1	176	1	0.0284091	4.1	24	0.136364	0	24	5	1	TP				GR04-05
129	F	46	UMC	MTLE	MTS	0	1	238	3	0.0252101	11.2	7	0.0294118	1	35	4	0				FN	AR01-02, AR02-03, AR03-04
130	M	25	UMC	Non-FCD cortical lesion		0	1	152	1	0.0263158	1.3	1	0.00657895	1	60	4	0				FN	FCR05-06
131	F	20	UMC	MTLE	MTS	1	1	138	1	0.0217391	10.1	13	0.0942029	0	24	1	0			FP		OPL07-08
132	F	45	UMC	Not available		0	1	129	4	0.0310078	10.2	7	0.0542636	0	37	1	0			FP		AHL01-02, AHL02-03, AHL03-04, GPR02-03
133	F	51	UMC	Non-FCD cortical lesion		0	1	152	2	0.0328947	2.2	4	0.0263158	1	34	1	1		TN			AHR03-AHR04, AR01-AR02
134	F	59	UMC	MTLE	MTS	0	1	178	2	0.0337079	9.1	18	0.101124	1	39	1	1		TN			AHR03-04, PHR03-04
135	F	20	UMC	FCD		0	1	202	2	0.0346535	2	9	0.0445545	1	26	4	0				FN	AHR01-02, AHR02-03
136	F	39	UMC	FCD		0	1	178	4	0.0224719	6.4	36	0.202247	1	51	4	0				FN	AHL01-02,AHL02-03, AL01-02, AL02-03
137	F	35	UMC	Non-FCD cortical lesion		0	1	154	2	0.025974	7.2	1	0.00649351	0	38	5	1	TP				AHL02-03,AHL03-04
138	F	26	UMC	Non-FCD cortical lesion		0	1	159	3	0.0314465	3.2	16	0.100629	0	72	1	0			FP		AHR03-05, AR02-03, SPR05-06
139	M	30	UMC	Non-FCD cortical lesion		0	1	134	2	0.0223881	1.6	8	0.0597015	1	83	1	1		TN			AHR01-02, AHR02-03
140	F	17	UMC	Non-FCD cortical lesion		0	1	184	2	0.0217391	3.8	31	0.168478	1	77	5	0				FN	AHL01-02, AL01-02
141	F	12	UMC	Non-FCD cortical lesion		0	1	95	3	0.0210526	3.8	27	0.284211	1	33	1	1		TN			UL02-03, UL03-04, UL04-05
142	F	18	UMC	Non-FCD cortical lesion		0	1	34	1	0.0294118	1.9	18	0.529412	0	37	1	0		TN			SL03-04
143	F	44	UMC	Non-FCD cortical lesion		0	1	81	3	0.0246914	5.8	36	0.444444	0	72	1	0			FP		GPR02-03, PHL01-02,PHL02-03
144	F	47	UMC	Non-FCD cortical lesion		0	1	14	3	0.0714286	7.6	6	0.428571	0	69	1	0			FP		AHL03-04, AHR01-02,AHR02-03
145	M	10	UMC	Non-FCD cortical lesion		0	1	50	1	0.02	6	36	0.72	1	60	1	1		TN			AHR02-03
146	M	46	UMC	Non-FCD cortical lesion		0	1	66	1	0.030303	1.2	34	0.515152	1	39	1	1		TN			OPR09-10
147	M	14	ACH	Non-FCD cortical lesion		0	1	61	na	na	na	35	0.57377	na	48	4	na	na	na	na	na	na
148	F	19	ACH	MTLE	MTS	0	1	70	na	na	na	20	0.285714	na	33	5	na	na	na	na	na	na
149	F	18	ACH	FCD		0	1	63	na	na	na	34	0.539683	na	32	1	na	na	na	na	na	na
150	M	23	ACH	Non-FCD cortical lesion		0	1	80	na	na	na	29	0.3625	na	48	1	na	na	na	na	na	na
151	F	56	JUH	MTLE	-	0	1	58	na	na	na	13	0.224138	na	24	3	na	na	na	na	na	na
152	F	27	MNI	FCD		1	1	91	na	na	na	8	0.0879121	na	24	2	na	na	na	na	na	na
153	M	27	SEZ	Non-FCD cortical lesion		0	1	14	na	na	na	32	0.5	na	26	1	na	na	na	na	na	na
154	M	20	UMC	Non-FCD cortical lesion		0	1	89	na	na	na	36	0.404494	na	24	4	na	na	na	na	na	na
155	M	4	UMC	Non-FCD cortical lesion		0	1	78	na	na	na	37	0.474359	na	44	1	na	na	na	na	na	na
156	F	36	UHB	FCD		0	1	56	na	na	na	8	0.142857	na	36	5	na	na	na	na	na	na
157	M	40	UHB	FCD		0	1	60	na	na	na	27	0.45	na	36	4	na	na	na	na	na	na
158	F	23	UMI	FCD		0	0	72	na	na	na	28	0.388889	na	24	1	na	na	na	na	na	na
159	F	51	SEZ	MTLE	MTS	1	1	80	na	na	na	41	0.788462	na	60	1	na	na	na	na	na	na
160	M	19	CCH	Not available		0	1	28	na	na	na	13	0.464286	na	24	5	na	na	na	na	na	na
Sum				160		11	156	13787	389			2611		45			89	58	31	43	14
Median		28						78	2	0.0277778		11	0.1624		38
